# Supplementary material for: Impact of Grapevine Red Blotch Disease on Cabernet Sauvignon and Merlot Wine Composition and Sensory Attributes
Source: Molecules. 2020 Jul 21;25(14):3299. doi: 10.3390/molecules25143299 (PMC7397323; doi:10.3390/molecules25143299)
Supplement: Supplementary file 1 [file molecules-25-03299-s001.zip]

Archive with 3 entries (2 files):
- Supplemental Material/
- Supplemental Material/Supplemental - Metabolomics Data Values.xlsx
- Supplemental Material/Supplemental Data - Figures and Tables.pdf
